# Supplementary material for: All-optical spatiotemporal mapping of ROS dynamics across mitochondrial microdomains in situ
Source: Nat Commun. 2023 Sep 27;14:6036. doi: 10.1038/s41467-023-41682-z (PMC10533892; doi:10.1038/s41467-023-41682-z)
Supplement: Supplementary file 9 — Source Data [file 41467_2023_41682_MOESM9_ESM.zip]

Archive with 2 entries (1 files):
- /
- Source Data.zip
